# Supplementary material for: Field drought conditions impact yield but not nutritional quality of the seed in common bean (Phaseolus vulgaris L.)
Source: PLoS One. 2019 Jun 6;14(6):e0217099. doi: 10.1371/journal.pone.0217099 (PMC6553706; doi:10.1371/journal.pone.0217099)
Supplement: S1 File — (XLSX) [file pone.0217099.s002.xlsx]

## Sheet: Sheet1
Genotype	Treatment	Yield (kg ha-1)	Pod Harvest Index (%)	Pod Partitioning Index (%)	100 Seed Weight (g)	Harvest Index (%)	Leaf Area Index (mg2 m2)
SEN 56	Irrigated	2703.09	78.865	81.8641	23.614	64.9192	3.61377
SEF 73	Irrigated	2206.74	75.6884	93.5243	27.6174	70.4824	4.80575
RCB 593	Irrigated	2621.02	77.7561	187.645	25.8217	145.929	3.19708
CARIOCA	Irrigated	2249.23	80.3537	96.6713	21.0771	77.4812	2.67753
NCB 226	Irrigated	2735.68	82.2729	125.8	26.3178	103.437	4.88069
TIO CANELA 75	Irrigated	2221.21	77.5014	85.2975	18.0992	66.0742	4.09707
BFS 35	Irrigated	2813	81.9048	94.0847	26.9651	76.9202	4.22503
DOR 390	Irrigated	2192.22	79.5835	94.522	18.8911	75.3746	3.92354
BFS 81	Irrigated	2347.17	78.8469	83.3341	23.443	65.6993	3.16242
SXB 412	Irrigated	2118.57	77.8977	103.364	21.4434	80.5437	4.05322
SEF 60	Irrigated	2306.18	77.1616	83.1577	22.7624	64.069	4.64085
SEF 71	Irrigated	2227.81	78.4118	134.306	25.2516	108.273	4.95227
SEN 56	Rainfed	654.626	70.4708	35.3795	16.4554	24.9722	1.11993
SEF 73	Rainfed	441.327	60.5231	41.4436	19.5872	25.0874	1.95585
RCB 593	Rainfed	842.879	73.4218	57.0576	18.9066	44.9394	1.8186
CARIOCA	Rainfed	422.952	67.9405	20.9341	14.9047	14.7182	1.82084
NCB 226	Rainfed	544.848	71.5694	38.569	18.7112	27.3427	2.00234
TIO CANELA 75	Rainfed	480.987	70.6763	28.2211	12.6907	20.0274	2.0213
BFS 35	Rainfed	821.255	77.8136	43.2927	17.5709	33.6463	1.6564
DOR 390	Rainfed	378.753	71.4866	25.1505	13.1832	18.2017	1.52269
BFS 81	Rainfed	868.871	72.7049	37.1865	18.2035	27.0652	2.04245
SXB 412	Rainfed	564.574	71.3935	58.1155	17.4128	41.2139	1.6023
SEF 60	Rainfed	768.895	69.826	28.2263	16.3787	19.659	1.4921
SEF 71	Rainfed	677.204	69.1032	20.7025	17.7267	14.2862	2.38464
